# Supplementary material for: An engineered ligand trap inhibits leukemia inhibitory factor as pancreatic cancer treatment strategy
Source: Commun Biol. 2021 Apr 12;4:452. doi: 10.1038/s42003-021-01928-2 (PMC8041770; doi:10.1038/s42003-021-01928-2)
Supplement: Supplementary file 4 — Supplementary Data 1 [file 42003_2021_1928_MOESM4_ESM.xlsx]

## Sheet: Fig 1e
			Day:	0	2	4	7	9	11	14	16	18	21	23	25	28	<-- End
Mouse ID	Tail Stripes	Cage	Group	Weight (3/11)	2019-03-13	2019-03-15	2019-03-18	2019-03-20	2019-03-22	2019-03-25	2019-03-27	2019-03-29	2019-04-01	2019-04-03	2019-04-05	2019-04-08	Name	Strain
26	0	B1	mLIFR-Fc	15.7	16.9	17.4	16.8	17.2	16.7	17.3	16.8	17	16.9	17.1	17.6	17.7	BT0	Black/6
27	3	B1	mLIFR-Fc	16.3	16.8	18	17.1	17.5	17.7	17.6	18.3	17.9	18.4	17.7	18.5	18.7	BT3	Black/6
28	4	B1	mLIFR-Fc	17.6	17.9	19.4	20	19.2	19.2	19.5	18.9	19.4	19.2	18.4	19.8	20.1	BT4	Black/6
29	1	B1	mLIFR-Fc	17.2	17.4	18.8	18.2	18.6	18.6	19	18.8	18.4	18.5	18.6	19	19.6	BT1	Black/6
30	2	B1	mLIFR-Fc	16.9	17.3	17.9	18.3	17.9	18.3	18.8	18.1	18.5	18.6	18.6	19.3	19.3	BT2	Black/6
81	1	B2	PBS	16.5	16.4	17.5	16.8	17.7	17.5	17.1	16.7	17.4	17.5	17.3	17.6	17.7	BC1	Black/6
32	0	B2	PBS	17.5	17.2	18.1	17.4	18.7	18.8	18.7	18.6	18.8	19.4	19.1	19.4	19.7	BC0	Black/6
82	2	B2	PBS	17.1	17	18.2	17.9	18.3	17.9	17.8	18	18.2	18.2	17.9	18.3	18.2	BC2	Black/6
83	3	B2	PBS	16.2	16.5	17.4	17.4	18.1	18.1	17.8	17.7	17.5	17.4	17.5	17.7	17.8	X	Black/6
84	4	B2	PBS	17.4	16.1	17	17.4	17.7	17.8	17.9	17.8	18	17.9	18.1	18.2	18.3	X	Black/6
36	0	F1	mLIFR-Fc	21.5	21.8	22	22.4	22.3	22.6	23.2	24.2	23.6	24.3	24.7	25	25.3	FT0	FVB
37	1	F1	mLIFR-Fc	21.9	21.5	21.3	22	21.4	21.7	22.5	22.6	22.8	23.2	23.3	23.5	24.2	FT1	FVB
38	4	F1	mLIFR-Fc	20.1	20.3	20.6	20.2	20.7	20.8	20.7	21	21.4	21.6	21.9	22	22.8	FT4	FVB
39	2	F1	mLIFR-Fc	23.2	22.9	23.5	25.2	24.2	24.2	24.8	24.7	24.7	25.2	25.8	25.9	26.4	FT2	FVB
40	3	F1	mLIFR-Fc	21.1	21.2	21.1	22.5	21.9	21.6	22	21.6	22.2	21.7	22	22.5	22.6	FT3	FVB
41	2	F2	PBS	20.5	20.8	20.7	22.2	22.2	22.2	22.6	22.6	22.6	23.1	22.8	22.8	23.7	FC2	FVB
42	4	F2	PBS	21.9	22.8	22.4	24	23.4	23.3	23.9	23.2	23.3	23.6	23.7	24	24.8	X	FVB
43	1	F2	PBS	20.4	20.7	20.6	21.5	21.2	21.5	21.7	21.7	21.9	21.5	21.4	21.8	22	FC1	FVB
44	0	F2	PBS	21.5	21.7	21.5	21.8	22	21.8	21.9	21.3	21.4	20.8	20.9	21.4	22.1	FC0	FVB
45	3	F2	PBS	20	20.6	20.9	21.6	21.9	21.1	21.6	21.8	21.4	22.1	21.9	22.8	23	X	FVB

## Sheet: Fig 2e
Binding	WT	PDD	PRVAID	PRDSAID	VPDAID	PRVVAID	VPDVVAID	VPRVVAID	PRDVVAID	VPRDVVAID		Expression
100	3660	14923	39955	12669	18005	39310	39830	47420	40555	31468		WT	PDD	PRVAID	PRDSAID	VPDAID	PRVVAID	VPDVVAID	VPRVVAID	PRDVVAID	VPRDVVAID
10	1571	6516	17775	7427	7678	16917	19319	19762	19024	13424		94284	101999	123474	88625	101328	115115	127229	115816	112441	79727
Expr	780	666	665	671	655	656	694	667	650	620		78615	70688	125642	91207	96136	102764	135061	102974	126013	81124
		1.50479	59932.5									92249	68259	90474	80297	90353	53684	99218	88117	95702	73811
		1.5043	26662.5								Avg:	88382.7	80315.3	113197	86709.7	95939	90521	120503	102302	111385	78220.7
Minus Expr
Variant	WT	PDD	PRVAID	PRDSAID	VPDAID	PRVVAID	VPDVVAID	VPRVVAID	PRDVVAID	VPRDVVAID	Norm to Low:	1.12991	1.02678	1.44715	1.10853	1.22652	1.15725	1.54055	1.30787	1.42399	1
100	2880	14257	39290	11998	17350	38654	39136	46753	39905	30848
10	791	5850	17110	6756	7023	16261	18625	19095	18374	12804	Transpose:
												VPDVVAID	1.54055		VPRVVAID	1.30787
SUM:	3671	20107	56400	18754	24373	54915	57761	65848	58279	43652		PRVAID	1.44715		PRVVAID	1.15725
	WT	PDD	PRVAID	PRDSAID	VPDAID	PRVVAID	VPDVVAID	VPRVVAID	PRDVVAID	VPRDVVAID		PRDVVAID	1.42399		VPRDVVAID	1
Expr Norm:	3248.92	19582.6	38973.3	16918	19871.7	47452.9	37493.8	50347.6	40926.6	43652		VPRVVAID	1.30787		PRDVVAID	1.42399
												VPDAID	1.22652		PRVAID	1.44715
												PRVVAID	1.15725		VPDVVAID	1.54055
Binding Score Norm to WT:												WT	1.12991		VPDAID	1.22652
	WT	PDD	PRVAID	PRDSAID	VPDAID	PRVVAID	VPDVVAID	VPRVVAID	PRDVVAID	VPRDVVAID		PRDSAID	1.10853		PDD	1.02678
	1	6.02742	11.9958	5.20726	6.11641	14.6058	11.5404	15.4967	12.597	13.4359		PDD	1.02678		PRDSAID	1.10853
												VPRDVVAID	1		WT	1.12991
Transposed:	Binding Score	Normalized Expression
VPRVVAID	15.4967	1.30787
PRVVAID	14.6058	1.15725
VPRDVVAID	13.4359	1
PRDVVAID	12.597	1.42399
PRVAID	11.9958	1.44715
VPDVVAID	11.5404	1.54055
VPDAID	6.11641	1.22652
PDD	6.02742	1.02678
PRDSAID	5.20726	1.10853
WT	1	1.12991

## Sheet: Fig 2g
[LIF] (nM)	hLIFR			eLIFR
30	25749.5	19729.5	18448.8	86572.5	78488.5	90623.4
10	19600.5	22834.5	21217.5	83548.5	86845.5	85197
3	16954.5	17469.5	22621.8	84238.5	81116.5	90188
1	17075.5	17721.5	14641.9	76163.5	79445.5	85225.9
0.3	11860.5	13310.5	12745.1	79021.5	69287.5	74648.7
0.1	9301.5	8698.5	6595.53	58552.5	56946.5	60275.1
0.03	2486.5	3727.5	2256.19	31969.5	36601.5	36597.4
0.01	2613.5	2422.5	3500.75	24032.5	20771.5	27854.2
0.003	380.5	369.5	3873.46	7035.5	7374.5	12228.1
0.001	213.5	326.5	1510.78	3430.5	2888.5	2560.26

## Sheet: Fig 3a
[hLIF] (pM)	eLIFR C/C			eLIFR C/I
10000	1	1	1	1.01233	1.05228	0.940121
3000	0.952339			1.0207	0.982867	0.995195
1000	0.807137		1.07124	0.922853	0.96262	0.94044
300	0.804178			0.957482	0.839538	0.823724
100	0.828787	0.834092	0.897098	0.709465	0.690006	0.665116
30	0.530421			0.387366	0.443491	0.403841
10	0.440259	0.391889	0.460898	0.291195	0.251683	0.307362
3	0.178747			0.0852473	0.0893548	0.134933
1	0.0841656	0.0982433	0.106557	0.0415664	0.0349992	0.0282517

## Sheet: Fig 3c
Variant	No LIF			10 nM LIF			100 nM LIF			No Inhibitor
Detection:	anti-Ms AF647	anti-Ms AF647	anti-Ms PE	anti-Ms AF647	anti-Ms AF647	anti-Ms PE	anti-Ms AF647	anti-Ms AF647	anti-Ms PE	anti-Ms AF647	anti-Ms AF647	anti-Ms PE
hLIFR-Fc	99294	97442	42015	51177	74760	28596	19108	21206	3019	430	433	331
eLIFR-Fc	119293	119234	54049	106577	106763	51880	73738	74360	43665	435	449	326
Minus No Inhib
Variant	No LIF			10 nM LIF			100 nM LIF
Detection:	anti-Ms AF647	anti-Ms AF647	anti-Ms PE	anti-Ms AF647	anti-Ms AF647	anti-Ms PE	anti-Ms AF647	anti-Ms AF647	anti-Ms PE
hLIFR-Fc	98862.5	97010.5	41686.5	50745.5	74328.5	28267.5	18676.5	20774.5	2690.5
eLIFR-Fc	118851	118792	53720.5	106135	106321	51551.5	73296	73918	43336.5
Norm to No LIF
Variant	10 nM LIF			100 nM LIF
Detection:	anti-Ms AF647	anti-Ms AF647	anti-Ms PE	anti-Ms AF647	anti-Ms AF647	anti-Ms PE
hLIFR-Fc	0.518147	0.758946	0.678097	0.1907	0.212122	0.0645413
eLIFR-Fc	0.893231	0.894796	0.959624	0.616858	0.622093	0.806703

## Sheet: Fig 3d
eLIFR, hLIFR KinExA Results Plotted
hLIFR-Fc				eLIFR-Fc
[hLIF] = 250pM	Kd = 1.09nM			[hLIF] = 100pM	Kd = 23.12pM
Raw Data				Raw Data
[Inhibitor] (pM)	Rep 1	Rep 2		[Inhibitor] (pM)	Rep 1	Rep 2
0	0.6331	0.6234		0	1.7933	1.7758
27000	0.0567	0.043		9000	0.2891	0.1058
9000	0.096	0.0958		3000	0.2086	0.1189
3000	0.1923	0.1952		1000	0.2048	0.1267
1000	0.3261	0.3472		333.333	0.2909	0.2261
333.333	0.4309	0.4592		111.111	0.6458	0.546
111.111	0.5118	0.5323		37.037	1.2168	1.1774
37.037	0.5358	0.5685		12.3457	1.5874	1.5404
12.3457	0.57	0.5921		4.11523	1.659	1.6571
4.11523	0.5663	0.6055		1.37174	1.7677	1.6815
1.37174	0.5703	0.6164		0.457247	1.7933	1.7224
0.457247	0.5823	0.6318		0.152416	1.7635	1.7537
0.152416	0.5824	0.6373		0.0508053	1.7712	1.8367
Subtract Baseline				Subtract Baseline
[Inhibitor] (pM)	Rep 1	Rep 2		[Inhibitor] (pM)	Rep 1	Rep 2
0	0.5901	0.5804		0	1.6875	1.67
27000	0.0137	0		9000	0.1833	0
9000	0.053	0.0528		3000	0.1028	0.0131
3000	0.1493	0.1522		1000	0.099	0.0209
1000	0.2831	0.3042		333.333	0.1851	0.1203
333.333	0.3879	0.4162		111.111	0.54	0.4402
111.111	0.4688	0.4893		37.037	1.111	1.0716
37.037	0.4928	0.5255		12.3457	1.4816	1.4346
12.3457	0.527	0.5491		4.11523	1.5532	1.5513
4.11523	0.5233	0.5625		1.37174	1.6619	1.5757
1.37174	0.5273	0.5734		0.457247	1.6875	1.6166
0.457247	0.5393	0.5888		0.152416	1.6577	1.6479
0.152416	0.5394	0.5943		0.0508053	1.6654	1.7309
Norm To 152 fM				Norm to 50 fM
[Inhibitor] (pM)	Rep 1	Rep 2		[Inhibitor] (pM)	Rep 1	Rep 2
0	1.04102	1.0239		0	0.993728	0.983423
27000	0.0241687	0		9000	0.107941	0
9000	0.0934992	0.0931463		3000	0.0605365	0.00771428
3000	0.263385	0.268501		1000	0.0582987	0.0123075
1000	0.499427	0.53665		333.333	0.109001	0.0708418
333.333	0.684308	0.734233		111.111	0.317993	0.259223
111.111	0.827027	0.863191		37.037	0.654241	0.63104
37.037	0.869366	0.927053		12.3457	0.872479	0.844802
12.3457	0.929699	0.968687		4.11523	0.914642	0.913524
4.11523	0.923172	0.992326		1.37174	0.978653	0.927892
1.37174	0.930228	1.01156		0.457247	0.993728	0.951977
0.457247	0.951398	1.03872		0.152416	0.97618	0.970409
0.152416	0.951574	1.04843		0.0508053	0.980714	1.01929
Inverse Signal				Inverse Signal
[Inhibitor] (pM)	Rep 1	Rep 2		[Inhibitor] (pM)	Rep 1	Rep 2
0	-0.0410161	-0.023904		0	0.00627153	0.0165769
27000	0.975831	1		9000	0.892059	1
9000	0.906501	0.906854		3000	0.939464	0.992286
3000	0.736615	0.731499		1000	0.941701	0.987692
1000	0.500573	0.46335		333.333	0.890999	0.929158
333.333	0.315692	0.265767		111.111	0.682007	0.740777
111.111	0.172973	0.136809		37.037	0.345759	0.36896
37.037	0.130634	0.072947		12.3457	0.127521	0.155198
12.3457	0.0703008	0.0313134		4.11523	0.0853576	0.0864765
4.11523	0.0768281	0.00767399		1.37174	0.0213468	0.0721079
1.37174	0.0697715	-0.0115551		0.457247	0.00627153	0.0480228
0.457247	0.0486019	-0.0387228		0.152416	0.02382	0.029591
0.152416	0.0484255	-0.0484255		0.0508053	0.0192857	-0.0192857

## Sheet: Fig 3e
Displayed LIFR	eLIFR	hLIFR	One-arm eLIFR	D25	No Inhib	No LIF
Rep 1	993	3605		873	7312	633
Rep 2	1434		1686	2093	13513	730
Rep 3	1099	1537		2093	7117	558
	788	1860		1038
Rep 4			813		11864	541
			753		10481
			731
Minus Baseline
Displayed Receptor	eLIFR	hLIFR	One-arm eLIFR	D25	No Inhib
Rep 1	360	2972		240	6679
Rep 2	704		956	1363	12783
Rep 3	541	979		1535	6559
	230	1302		480
Rep 4			272		11323
			212		9940
			190
Top Norm
Displayed Receptor	eLIFR	hLIFR	One-arm eLIFR	D25	No Inhib
Rep 1	0.0539003	0.444977		0.0359335	1
Rep 2	0.0550731		0.0747868	0.106626	1
Rep 3	0.0824821	0.149261		0.23403	1
	0.0350663	0.198506		0.0731819
Rep 4			0.0255843		1.06504
			0.0199407		0.934957
			0.0178714

## Sheet: Fig 3f
Displayed gp130	eLIFR	hLIFR	One-arm eLIFR	D25	No Inhib	No LIF
Rep 1	4323	6295		27044	13172	722
Rep 2	2814		1533	9783	5547	735
Rep 3	2330	3349		12557	6219	558	1193
	2042	3713		10951
Rep 4			1536		9235	671
			1735		7974
			2198
Minus Baseline
Displayed Receptor	eLIFR	hLIFR	One-arm eLIFR	D25	No Inhib
Rep 1	3601	5573		26322	12450
Rep 2	2079		798	9048	4812
Rep 3	1772	2791		11999	5661
	1484	3155		10393
Rep 4			865		8564
			1064		7303
			1527
Top Norm
Displayed Receptor	eLIFR	hLIFR	One-arm eLIFR	D25	No Inhib
Rep 1	0.289237	0.447631		2.11422	1
Rep 2	0.432045		0.165835	1.8803	1
Rep 3	0.313019	0.493022		2.11959	1
	0.262144	0.557322		1.83589
Rep 4			0.109031		1.07947
			0.134115		0.920527
			0.192475

## Sheet: Fig 4a
	No LIF	Plus LIF	300000	100000	33333.3	11111.1	3703.7	1234.57	411.523	137.174	45.7247	15.2416	[hLIFR-Fc] (pM)
A	34	47	33	28	38	44	43	54	66	51	64	65	hLIFR-Fc
B	24	40	30	36	30	33	49	61	51	43	65	60
C	26	45	27	27	31	36	32	46	52	52	66	69
D	22	35	21	22	26	24	30	39	48	50	60	55	eLIFR-Fc
E	26	51	23	29	33	29	32	45	48	42	58	60
F	26	44	33	30	28	31	38	45	58	50	68	80
G			33333.3	11111.1	3703.7	1234.57	411.523	137.174	45.7247	15.2416	4.57247	1.52416	[eLIFR-Fc] (pM)
H
Subtract Baseline
Plus LIF	300000	100000	33333.3	11111.1	3703.7	1234.57	411.523	137.174	45.7247	15.2416	[hLIFR-Fc] (pM)
13	-1	-6	4	10	9	20	32	17	30	31	hLIFR-Fc
16	6	12	6	9	25	37	27	19	41	36
19	1	1	5	10	6	20	26	26	40	43
13	-1	0	4	2	8	17	26	28	38	33	eLIFR-Fc
25	-3	3	7	3	6	19	22	16	32	34
18	7	4	2	5	12	19	32	24	42	54
	33333.3	11111.1	3703.7	1234.57	411.523	137.174	45.7247	15.2416	4.57247	1.52416	[eLIFR-Fc] (pM)

## Sheet: Fig 4b
	1	2	3	4	5	6	7	8	9	10	11	12
A
B
C
D	No LIF	Plus LIF		eLIFR-Fc 5nM	eLIFR-Fc 25nM		hLIFR-Fc 5nM	hLIFR-Fc 25nM
E	31	342		132	79		401	361
F	35	436		161	109		492	418
G	36	550		261	110		574	392
H
	Minus Baseline (no LIF)
		Plus LIF		eLIFR-Fc 5nM	eLIFR-Fc 25nM		hLIFR-Fc 5nM	hLIFR-Fc 25nM
		311		101	48		370	330
		401		126	74		457	383
		514		225	74		538	356
		Top Norm (Plus LIF)
		Plus LIF		eLIFR-Fc 5nM	eLIFR-Fc 25nM		hLIFR-Fc 5nM	hLIFR-Fc 25nM
		1		0.324759	0.154341		1.18971	1.06109
		1		0.314214	0.184539		1.13965	0.955112
		1		0.437743	0.143969		1.04669	0.692607

[truncated: 3 more sheets: Fig 4d, Fig 4e, Fig 4f]
